# Supplementary material for: Mycoprotein Production by Submerged Fermentation of the Edible Mushroom Pleurotus ostreatus in a Batch Stirred Tank Bioreactor Using Agro-Industrial Hydrolysate
Source: Foods. 2023 Jun 7;12(12):2295. doi: 10.3390/foods12122295 (PMC10297003; doi:10.3390/foods12122295)
Supplement: Supplementary file 1 [file foods-12-02295-s001.zip]

Archive with 1 entries (1 files):
- foods-2409789-supplementary.pdf
